# Supplementary material for: An Optimization Algorithm for Computer-Aided Diagnosis of Breast Cancer Based on Support Vector Machine
Source: Front Bioeng Biotechnol. 2021 Jul 5;9:698390. doi: 10.3389/fbioe.2021.698390 (PMC8287651; doi:10.3389/fbioe.2021.698390)
Supplement: Supplementary file 1 [file Data_Sheet_1.ZIP]

Archive with 1 entries (1 files):
- GSP_SVM.m
