# Supplementary material for: An Optimization Algorithm for Computer-Aided Diagnosis of Breast Cancer Based on Support Vector Machine
Source: Front Bioeng Biotechnol. 2021 Jul 5;9:698390. doi: 10.3389/fbioe.2021.698390 (PMC8287651; doi:10.3389/fbioe.2021.698390)
Supplement: Supplementary file 1 [file Data_Sheet_1.ZIP › GSP_SVM.m]

function GSP_SVM
close all;
clear;
clc;
format compact;
%Data normalization process
[mtrain,ntrain] = size(train_data);            
[mtest,ntest] = size(test_data);              
dataset = [train_data;test_data];
[dataset_scale,ps] = mapminmax(dataset',0,1);
dataset_scale = dataset_scale';
train_data = dataset_scale(1:mtrain,:);
test_data = dataset_scale( (mtrain+1):(mtrain+mtest),: );
%Set the parameters of GA and PSO
pso_option = struct('c1',1.5,'c2',1.7 ...
);
ga_option = struct('cbound',[0.1,100],'gbound',[0.01,1000] ...
);
fit_gen_temp=0;
bestc=zeros(pso_option.maxgen);
bestg=zeros(pso_option.maxgen);

%Generate initial particles and velocity
Vcmax = pso_option.k*pso_option.popcmax;
Vcmin = -Vcmax ;
Vgmax = pso_option.k*pso_option.popgmax;
Vgmin = -Vgmax ;
w1=0.9;w2=0.4;
BestPSOc=0;
BestPSOg=0;
eps = 10^(-3);
PSO_item=pso_option.sizepop;
for pso_item=1:PSO_item    
    % Randomly generated populations and velocities
    pop(pso_item,1) = (pso_option.popcmax-pso_option.popcmin)*rand+pso_option.popcmin;
    pop(pso_item,2) = (pso_option.popgmax-pso_option.popgmin)*rand+pso_option.popgmin;
    V(pso_item,1)=Vcmax*rands(1,1);
    V(pso_item,2)=Vgmax*rands(1,1);    
    % Calculate the initial adaptation degree
    cmd = ['-v ',num2str(pso_option.v),' -c ',num2str( pop(pso_item,1) ),' -g ',num2str( pop(pso_item,2) )];
    fitness(pso_item) = libsvmsvmtrain(train_data_label,train_data, cmd);
end
 fitnessTemp=zeros*fitness;
[global_fitness bestindex]=max(fitness); 
local_fitness=fitness;  
global_x=pop(bestindex,:);  
Bestfitness=zeros*global_fitness;
local_x=pop;  
temp_x=global_x*0;
BestPSOc=pop(bestindex,1);
BestPSOg=pop(bestindex,2);
avgfitness= sum(fitness)/pso_option.sizepop;
%GA initialization
MAXGEN = ga_option.maxgen;
NIND = ga_option.sizepop;
NVAR = 2;
PRECI = 20;
GGAP = ga_option.ggap;
trace = zeros(MAXGEN,2);
FieldID = ...
[rep([PRECI],[1,NVAR]);[ga_option.cbound(1),ga_option.gbound(1);ga_option.cbound(2),ga_option.gbound(2)]; ...
 [1,1;0,0;0,1;1,1]];
Chrom = crtbp(NIND,NVAR*PRECI);
gene = 1;
v = ga_option.v;
BestGACVaccuracy = 0;
BestGAc = 0;
BestGAg = 0;
cg = bs2rv(Chrom,FieldID);
for nind = 1:NIND
    cmd = ['-v ',num2str(v),' -c ',num2str(cg(nind,1)),' -g ',num2str(cg(nind,2))];
    ObjV(nind,1) = libsvmsvmtrain(train_data_label,train_data,cmd);
end
[BestGACVaccuracy,IndexGABest] = max(ObjV);
BestGAc = cg(IndexGABest,1);
BestGAg = cg(IndexGABest,2);

for i=1:pso_option.maxgen
    %Select the overall optimal value
    %GA
    gene=i;
    FitnV = ranking(-ObjV);    
    SelCh = select('sus',Chrom,FitnV,GGAP);
    SelCh = recombin('xovsp',SelCh,0.7);
    SelCh = mut(SelCh);    
    cg = bs2rv(SelCh,FieldID);
            for nind = 1:size(SelCh,1)
                 cmd = ['-v ',num2str(v),' -c ',num2str(cg(nind,1)),' -g ',num2str(cg(nind,2))];
                 ObjVSel(nind,1) = libsvmsvmtrain(train_data_label,train_data,cmd);
            end    
                 [NewBestGACVaccuracy,IndexGABest] = max(ObjVSel);
                 [NewWorstGACVaccuracy,IndexGAWorst] = min(ObjVSel);  
            %PSO
            for pso_item=1:PSO_item    
                cmd = ['-v ',num2str(pso_option.v),' -c ',num2str( pop(pso_item,1) ),' -g ',num2str( pop(pso_item,2) )];
                fitness(pso_item) = libsvmsvmtrain(train_data_label,train_data, cmd);
            end
            [NewBestPSOCVaccuracy,IndexPSOBest] = max(fitness);
            [NewWorstPSOCVaccuracy,IndexPSOWorst] = min(fitness);
            if NewBestPSOCVaccuracy<NewBestGACVaccuracy
                fit_gen_temp=NewBestGACVaccuracy;
                bestc_temp=cg(IndexGABest,1);
                bestg_temp=cg(IndexGABest,2);
            elseif NewBestGACVaccuracy<=NewBestPSOCVaccuracy
                fit_gen_temp=NewBestPSOCVaccuracy;
                bestc_temp=pop(IndexPSOBest,1);
                bestg_temp=pop(IndexPSOBest,2);
            end
            if i<=1
                bestc(i)=bestc_temp;
                bestg(i)=bestg_temp;
                global_fitness=max(fit_gen_temp,global_fitness);
                global_x=[bestc(i),bestg(i)];
                fit_gen(i)=max(global_fitness,NewBestGACVaccuracy);
            else 
                if fit_gen(i-1)<fit_gen_temp
                bestc(i)=bestc_temp;
                bestg(i)=bestg_temp;
                global_fitness=max(fit_gen_temp,global_fitness);
                global_x=[bestc(i),bestg(i)];
                fit_gen(i)=fit_gen_temp;
                else
                bestc(i)=bestc(i-1);
                bestg(i)=bestg(i-1); 
                global_fitness=max(fit_gen(i-1),global_fitness);
                global_x=[bestc(i),bestg(i)];
                fit_gen(i)=fit_gen(i-1);
               end    
            end
                ObjVSel(IndexGAWorst,1)=fit_gen(i);
                cg(IndexGAWorst,:)=[bestc(i),bestg(i)];
                fitness(IndexPSOBest)=fit_gen(i);
                pop(IndexPSOBest,:)=[bestc(i),bestg(i)];
    [Chrom,ObjV] = reins(Chrom,SelCh,1,1,ObjV,ObjVSel);    
    if max(ObjV) <= 50
        continue;
    end
    cg_temp = bs2rv(Chrom,FieldID);
    temp_NewBestGACVaccuracy = NewBestGACVaccuracy;    
    if NewBestGACVaccuracy > BestGACVaccuracy
       BestGACVaccuracy = NewBestGACVaccuracy;
       BestGAc = cg_temp(IndexGABest,1);
       BestGAg = cg_temp(IndexGABest,2);
    end
    % mutation
    if abs( NewBestGACVaccuracy-BestGACVaccuracy ) <= 10^(-2) && ...
        cg_temp(IndexGABest,1) < BestGAc
       BestGACVaccuracy = NewBestGACVaccuracy;
       BestGAc = cg_temp(IndexGABest,1);
       BestGAg = cg_temp(IndexGABest,2);
    end     
    trace(gene,1) = max(ObjV);
    trace(gene,2) = sum(ObjV)/length(ObjV);    
    pso_option.wV(i) = w1 - i*(w1-w2)*(((i-1)/pso_option.maxgen)^2);
    for j=1:pso_option.sizepop   
        %Speed updates
        V(j,:) = pso_option.wV(i)*V(j,:) + pso_option.c1*rand*(local_x(j,:) - pop(j,:)) + pso_option.c2*rand*(global_x - pop(j,:));
        if V(j,1) > Vcmax
            V(j,1) = Vcmax;
        end
        if V(j,1) < Vcmin
            V(j,1) = Vcmin;
        end
        if V(j,2) > Vgmax
            V(j,2) = Vgmax;
        end
        if V(j,2) < Vgmin
            V(j,2) = Vgmin;
        end
        %Population updates
        temp_x=pop(j,:);
         pop(j,:)=pop(j,:) + pso_option.wP*V(j,:);
         if pop(j,1) > pso_option.popcmax
            pop(j,1) = pso_option.popcmax;
        end
        if pop(j,1) < pso_option.popcmin
            pop(j,1) = pso_option.popcmin;
        end
        if pop(j,2) > pso_option.popgmax
            pop(j,2) = pso_option.popgmax;
        end
        if pop(j,2) < pso_option.popgmin
            pop(j,2) = pso_option.popgmin;
        end
        cmd = ['-v ',num2str(pso_option.v),' -c ',num2str( pop(j,1) ),' -g ',num2str( pop(j,2) )];
        fitness(j) = libsvmsvmtrain(train_data_label,train_data, cmd);
        fitness(j) = -fitness(j);        
        cmd_temp = ['-c ',num2str( pop(j,1) ),' -g ',num2str( pop(j,2) )];
        model = libsvmsvmtrain(train_data_label,train_data, cmd_temp);
		%SAA
        T=(0.5^i)*180; 
        if ( fitness(j)- fitnessTemp(j))>=0
            continue        
        elseif exp(( fitness(j)- fitnessTemp(j))/T)>randn
           continue 
        else
            pop(j,:)=temp_x;
         end      
          
        %Adaptability value
       cmd = ['-v ',num2str(pso_option.v),' -c ',num2str( pop(j,1) ),' -g ',num2str( pop(j,2) )];
        fitness(j) = libsvmsvmtrain(train_data_label,train_data, cmd);
        fitness(j) = -fitness(j);
        
        cmd_temp = ['-c ',num2str( pop(j,1) ),' -g ',num2str( pop(j,2) )];
        model = libsvmsvmtrain(train_data_label,train_data, cmd_temp);
        %Individual optimal update
        if fitness(j) < local_fitness(j)
            local_x(j,:) = pop(j,:);
            local_fitness(j) = fitness(j);
        end
        
        if abs( fitness(j)-local_fitness(j) )<=eps && pop(j,1) < local_x(j,1)
            local_x(j,:) = pop(j,:);
            local_fitness(j) = fitness(j);
        end
        
        %Group optimal update
        if fitness(j) < global_fitness
            global_x = pop(j,:);
            global_fitness = fitness(j);
        end
        
        if abs( fitness(j)-global_fitness )<=eps && pop(j,1) < global_x(1)
            global_x = pop(j,:);
            global_fitness = fitness(j);
        end
 avgfitness_gen(i) =(trace(gene,2)-global_fitness)/2;
    %Termination Conditions
     if gene <= MAXGEN/2
        continue;
    end
    if BestGACVaccuracy >=80 && ...
       ( temp_NewBestGACVaccuracy-BestGACVaccuracy ) <= 10^(-2)     
        break;
    end
    if gene == MAXGEN
        break;
    end
        gene = gene+1;
    end
 end
